# Supplementary material for: Establishing language and ethnic equivalence for health-related quality of life item banks and testing their efficiency via computerised adaptive testing simulations
Source: PLoS One. 2024 Feb 23;19(2):e0298141. doi: 10.1371/journal.pone.0298141 (PMC10890744; doi:10.1371/journal.pone.0298141)
Supplement: S1 Data — (XLS) [file pone.0298141.s005.xls]

## Sheet: Sheet1
PQ01	PQ02	PQ03	PQ04	PQ05	PQ06	PQ07	PQ08	PQ09	PQ10	PQ11	PQ12	PQ13	PQ14	PQ15	PQ16	PQ17	PQ18	PQ19	PQ20	PQ21	PQ22	PQ23	PQ24	PQ25	PQ26	PQ27	PQ28	PQ29	PQ30	PQ31	PQ32	PQ33	PQ34	PQ35	PQ36	PQ37	PQ38	PQ39	PQ40	PQ41	PQ42	PQ43	PQ44	PQ45	PQ46	PQ47	PQ48	PQ49	PQ50
5	5	5	5	5	5	5	5	5	5	5	5	5	5	5	5	5	5	5	5	5	5	5	5	5	5	5	5	5	5	5	4	5	5	5	5	5	3	5	5	3	3	5	5	5	5	5	5	5	4
5	5	5	5	5	5	5	5	5	5	5	5	5	5	5	5	3	5	5	5	3	3	3	5	5	5	3	5	5	5	5	2	3	5	5	5	3	1	3	5	2	1	5	5	5	4	3	5	5	4
5	5	5	5	5	5	5	5	5	5	5	5	5	5	5	5	5	5	5	5	5	5	5	5	5	5	5	5	5	5	5	5	5	5	5	5	5	3	4	4	2	1	5	5	4	4	5	5	4	4
5	5	5	5	5	5	5	5	5	5	5	5	5	5	5	5	5	5	5	5	5	5	5	5	5	5	5	5	5	5	5	5	5	5	5	5	5	5	5	5	5	6	5	5	5	5	5	5	5	5
5	5	5	5	5	5	5	5	5	5	5	5	5	5	5	5	5	5	5	5	5	5	5	5	5	5	5	5	5	5	5	5	5	5	5	5	5	5	5	5	6	6	5	5	5	5	5	5	5	5
5	5	5	5	5	5	5	5	5	5	5	5	5	5	5	5	4	5	5	5	1	4	1	4	5	5	5	5	5	5	5	4	5	5	4	4	4	1	1	4	1	1	5	5	4	1	1	5	4	1
5	5	5	5	5	5	5	5	5	5	5	5	5	5	5	5	5	5	5	5	5	5	5	5	5	5	5	5	5	5	5	5	5	5	5	5	5	5	5	5	5	6	5	5	5	5	5	5	5	5
5	5	5	5	5	5	5	5	5	5	5	5	5	5	5	5	5	5	5	2	2	1	1	2	5	5	5	5	5	5	5	1	1	5	5	5	5	1	1	3	1	1	1	5	3	5	5	5	5	3
5	5	5	5	5	5	5	5	5	5	5	5	5	5	5	5	5	5	5	5	5	5	5	5	5	5	5	5	5	5	5	5	5	5	5	5	5	4	5	5	3	3	5	5	5	5	5	5	5	5
5	5	5	5	5	5	5	5	5	5	5	5	5	5	5	5	5	5	5	5	5	5	5	5	5	5	5	5	5	5	5	2	5	5	5	5	5	2	5	2	1	1	5	5	1	2	2	5	1	1
5	5	5	5	5	5	5	5	5	5	5	5	5	5	5	5	5	5	5	5	5	5	5	5	5	5	5	5	5	5	5	5	5	5	5	5	5	5	5	5	5	2	5	5	5	5	5	5	5	5
5	5	5	5	5	5	5	5	5	5	5	5	5	5	5	5	5	5	5	5	5	5	4	5	5	5	5	5	5	5	5	5	5	5	5	5	5	1	1	5	1	1	5	5	5	5	5	5	5	5
5	5	5	5	5	5	5	5	5	5	5	5	5	5	5	5	5	5	5	5	4	2	3	5	5	5	5	5	5	5	5	4	5	5	5	5	5	4	5	5	3	2	5	5	5	5	5	5	5	4
5	5	5	5	5	5	4	5	5	5	4	5	5	5	5	5	3	5	3	4	4	3	3	5	4	5	4	5	5	5	5	5	3	5	5	5	5	3	3	5	6	6	5	5	5	4	4	5	3	3
5	5	5	5	5	5	5	5	5	5	5	5	5	5	5	5	5	5	5	2	2	2	1	5	5	5	5	3	5	5	2	2	2	5	5	1	2	2	1	1	2	1	2	5	2	2	2	2	2	2
5	5	5	5	5	5	5	5	5	5	5	5	5	5	5	5	5	5	5	5	5	5	1	5	5	5	5	5	5	5	5	5	5	5	5	5	5	1	5	5	1	1	5	5	5	5	5	5	5	5
5	5	5	5	5	5	5	5	5	5	5	5	5	5	5	5	5	5	5	5	5	5	5	5	5	5	5	5	5	5	5	5	5	5	5	5	5	5	5	5	4	2	5	5	5	5	5	5	5	5
5	5	5	5	5	5	5	5	5	5	5	5	5	5	5	5	5	5	5	5	5	5	3	5	5	5	5	5	5	5	5	5	5	5	5	5	4	3	3	4	3	3	5	5	5	5	5	5	3	2
5	5	5	5	5	5	5	5	5	5	5	5	5	5	5	5	5	5	5	5	5	5	1	5	5	5	5	5	5	5	5	5	5	5	5	5	5	1	2	1	1	1	5	5	3	5	5	5	1	1
5	5	5	5	5	5	5	5	5	5	5	5	5	5	5	5	5	5	5	5	5	5	3	5	5	5	5	5	5	5	5	3	5	5	5	5	5	3	3	3	3	3	5	5	3	5	5	5	3	3
5	5	5	5	5	5	5	5	5	5	5	5	5	5	5	5	5	5	5	5	5	5	5	5	5	5	5	5	5	5	5	5	5	5	5	5	5	4	5	5	4	1	5	5	5	5	5	5	5	5
5	5	5	5	5	5	5	5	5	5	5	5	5	5	5	5	5	5	5	5	5	5	5	5	5	5	5	5	5	5	5	5	5	5	5	5	5	5	5	5	2	1	5	5	5	5	5	5	5	5
5	5	5	5	5	5	5	5	5	5	5	5	3	5	5	5	5	5	5	5	3	5	3	2	5	5	5	5	5	5	5	5	4	5	3	2	5	1	2	5	1	1	5	5	5	5	5	5	5	3
5	5	5	5	5	5	5	5	5	5	5	5	5	5	5	5	5	5	5	5	5	5	5	5	5	5	5	5	5	5	5	5	5	5	5	5	5	5	5	5	6	6	5	5	5	5	5	5	5	5
5	5	5	5	5	5	5	5	5	5	5	5	5	5	5	5	5	5	5	5	5	5	5	5	5	5	5	5	5	5	5	5	5	5	5	5	5	5	5	5	5	5	5	5	5	5	5	5	5	5
5	5	5	5	5	5	5	5	5	5	5	5	5	5	5	5	5	5	5	5	5	5	4	5	5	5	5	5	5	5	5	5	5	5	5	5	5	2	5	5	1	1	5	5	5	5	5	5	2	2
5	5	5	5	5	5	5	5	5	5	5	5	5	5	1	5	1	5	5	5	1	4	5	5	5	5	5	5	5	5	5	2	4	5	5	5	5	1	5	5	1	1	4	5	1	1	2	5	5	5
5	5	5	5	4	5	5	5	5	5	5	3	5	5	5	5	4	5	5	1	1	1	1	5	5	5	5	5	5	5	5	1	1	5	5	5	4	1	1	3	1	1	4	5	5	4	4	5	5	1
5	5	5	5	5	5	5	5	5	5	5	5	5	5	5	5	5	5	5	5	5	4	1	3	5	5	5	5	5	5	5	2	5	5	5	5	5	1	2	1	1	1	5	5	1	5	5	5	2	1
5	5	5	5	5	5	5	3	4	5	5	5	5	5	5	5	3	5	5	3	4	3	2	3	5	5	5	4	4	5	4	3	3	5	5	5	4	1	1	1	1	1	3	5	3	3	3	5	3	1
5	5	5	5	5	5	5	5	5	5	5	5	5	5	5	5	5	5	5	5	5	5	5	5	5	5	5	5	5	5	5	5	5	5	5	5	5	5	5	5	4	4	5	5	5	5	5	5	5	5
5	4	5	5	5	5	5	5	1	4	5	5	5	5	5	5	5	5	3	1	1	1	1	3	5	1	5	5	5	5	5	1	1	5	1	4	5	1	1	2	1	1	5	5	2	3	3	5	1	1
5	4	4	5	4	4	4	5	5	5	4	4	4	5	4	5	4	5	3	5	5	5	5	4	5	4	5	5	4	5	5	4	5	3	5	4	5	5	4	5	3	3	4	3	4	5	4	5	4	4
5	5	5	5	5	5	5	5	5	5	5	5	5	5	5	5	5	5	5	5	5	5	5	5	5	5	5	5	5	5	5	5	5	5	4	5	5	2	5	5	1	1	5	5	5	5	5	5	5	1
5	5	5	5	5	5	5	5	5	5	5	5	5	5	5	5	5	5	5	5	4	5	5	5	5	5	5	5	5	5	5	5	5	5	5	5	4	2	3	5	1	1	5	5	5	5	2	5	5	3
5	5	5	5	5	5	5	5	5	5	5	5	5	5	5	5	5	5	5	5	5	5	5	5	5	5	5	5	5	5	5	5	5	5	5	5	5	5	5	5	1	1	5	5	5	5	5	5	5	5
5	5	5	5	5	5	5	5	5	5	5	5	5	5	5	5	5	5	5	5	5	5	5	5	5	5	5	5	5	5	5	5	5	5	5	5	5	5	5	5	3	3	5	5	5	5	5	5	5	5
5	5	5	5	5	5	5	5	5	5	5	5	5	5	3	5	2	3	3	5	5	5	5	5	5	5	5	5	5	5	5	5	5	5	5	5	2	2	5	2	2	2	4	3	3	2	2	5	2	2
5	5	5	5	5	5	5	5	3	5	5	5	5	5	5	5	4	5	5	5	2	3	2	3	5	5	5	5	5	5	5	4	4	5	5	4	4	2	2	5	2	2	2	5	3	5	5	5	2	2
5	5	5	5	5	5	5	5	5	5	5	5	5	5	5	5	5	5	5	1	1	3	1	3	5	5	5	5	5	5	3	4	5	5	5	5	5	1	1	3	1	1	1	5	5	5	5	5	3	1
5	5	5	5	5	5	5	5	5	5	5	5	5	5	5	5	5	5	5	5	5	5	5	5	5	5	5	5	5	5	5	5	5	5	5	5	5	1	5	5	1	1	5	5	5	5	5	5	5	3
5	5	5	5	5	5	5	5	5	5	5	1	5	5	1	5	1	2	2	2	1	5	1	3	5	5	5	3	5	5	5	1	1	5	5	5	2	1	1	1	1	1	5	5	1	1	1	2	3	1
5	5	5	5	5	5	5	5	5	5	5	5	5	5	5	5	5	5	5	5	5	5	5	5	5	5	5	5	5	5	5	5	5	5	5	5	5	4	4	5	1	1	5	5	5	3	3	5	5	3
5	5	5	5	5	5	5	5	5	5	5	5	5	5	5	5	5	5	5	5	5	5	5	5	5	5	5	5	5	5	5	5	5	5	5	5	5	5	5	5	4	3	5	5	5	5	5	5	5	5
5	5	5	5	5	5	5	5	5	5	5	5	5	5	5	5	5	5	5	5	5	5	5	5	5	5	5	5	5	5	5	5	5	5	5	5	5	5	5	5	3	3	5	5	5	5	5	5	5	3
5	5	5	5	5	5	5	5	4	5	5	5	5	5	5	4	5	5	5	4	1	5	1	4	5	5	5	5	5	5	5	2	1	5	5	5	5	1	1	5	1	1	5	5	5	5	5	5	3	1
5	5	5	5	5	5	5	5	5	5	5	5	5	5	5	5	5	5	5	5	5	5	5	5	5	5	5	5	5	5	5	5	5	5	5	5	5	5	5	5	2	1	5	5	5	5	5	5	5	3
5	5	5	5	5	5	5	5	5	5	5	5	5	5	5	5	5	5	5	5	4	5	4	4	5	5	5	5	5	5	5	5	5	5	5	5	4	5	5	5	4	3	5	5	5	5	5	5	5	4
5	5	4	4	4	4	4	4	5	5	5	4	5	5	4	4	3	5	4	4	1	1	1	4	4	4	4	4	4	5	4	3	4	4	4	4	4	1	1	4	1	1	4	4	4	4	1	4	1	1
5	5	5	5	5	5	5	5	5	5	5	5	5	5	5	5	5	5	5	5	5	5	5	5	5	5	5	5	5	5	5	5	5	5	5	5	5	4	5	5	3	1	5	5	5	5	5	5	5	5
5	4	4	3	3	4	3	3	3	4	4	3	4	4	4	4	1	4	3	4	2	3	3	3	3	3	3	4	4	4	3	4	4	4	4	4	4	3	4	3	1	1	3	4	3	3	3	4	4	2
5	5	5	5	5	5	5	5	5	5	5	5	5	5	5	4	5	5	5	4	3	5	5	5	5	5	5	5	5	5	5	5	5	5	5	5	5	3	5	4	3	3	5	5	5	4	5	5	4	3
5	5	5	5	5	5	5	5	5	5	5	5	5	5	5	5	5	5	5	5	5	4	5	5	5	5	5	5	5	5	5	5	5	5	5	5	5	3	5	5	4	2	5	5	5	5	5	5	3	3
5	5	5	5	5	5	5	1	1	5	5	5	5	5	3	2	1	5	1	5	1	1	1	1	5	5	2	5	5	5	5	1	5	5	4	3	2	1	1	1	1	1	2	5	3	2	3	2	1	1
5	5	5	5	5	5	5	5	5	5	5	5	5	5	5	5	5	5	5	5	5	5	5	5	5	5	5	5	5	5	5	5	5	5	5	5	5	5	5	5	5	3	5	5	5	5	5	5	5	5
5	5	5	5	5	5	5	5	5	5	5	5	5	5	5	5	5	5	5	5	4	3	4	4	5	5	5	5	5	5	5	4	5	5	5	5	5	4	5	5	3	1	4	5	4	5	5	5	3	4
5	5	5	5	5	5	5	5	5	5	5	5	5	5	5	5	5	5	5	5	5	5	5	5	5	5	5	5	5	5	5	5	5	5	5	5	5	5	5	5	5	3	5	5	5	5	5	5	5	5
5	5	5	5	5	5	5	5	5	5	5	5	5	5	4	5	5	5	5	5	5	5	5	5	5	5	5	5	5	5	5	5	5	5	5	5	5	5	5	5	5	4	5	5	5	5	5	5	5	4
5	5	2	2	5	2	2	5	5	5	5	5	5	5	5	5	1	5	5	2	1	1	1	4	5	5	5	4	5	4	4	1	2	5	4	4	1	1	1	3	1	1	2	5	2	1	1	5	1	1
5	5	5	5	5	5	5	5	5	5	5	5	5	5	5	5	5	5	5	5	3	5	5	5	5	5	5	5	5	5	5	3	3	5	5	5	5	3	3	3	2	1	5	5	5	5	5	5	3	3
5	5	5	5	5	5	5	5	5	5	5	5	5	5	5	5	5	5	5	5	3	5	5	5	5	5	5	5	5	5	5	5	5	5	5	5	5	5	5	5	2	2	5	5	5	5	5	5	5	2
5	5	5	5	5	5	5	5	5	5	5	5	5	5	5	5	2	5	5	1	4	5	1	5	5	5	5	5	5	5	5	5	5	5	5	5	5	1	1	5	1	1	5	5	4	5	5	5	5	2
5	5	5	5	5	5	5	5	5	5	5	5	5	5	5	5	5	5	5	5	3	5	5	5	5	5	5	5	5	5	5	5	5	5	5	5	5	5	5	5	1	2	5	5	5	5	5	5	5	2
5	5	5	5	5	5	5	5	5	5	5	5	5	5	5	5	5	5	5	5	5	5	4	5	5	5	5	5	5	5	5	5	5	5	5	4	5	5	5	5	5	5	5	5	5	5	5	5	5	5
5	5	5	5	5	5	5	5	5	5	5	5	5	5	5	5	4	5	5	5	1	1	1	4	5	5	5	5	5	5	5	4	4	5	5	5	5	1	1	3	1	1	3	5	3	4	5	5	3	1
5	5	5	5	5	5	5	5	5	5	5	5	5	5	5	5	5	5	5	5	5	5	5	5	5	5	5	5	5	5	5	5	5	5	5	5	5	5	5	5	5	5	5	5	5	5	5	5	5	5
5	5	5	5	5	5	5	5	5	5	5	5	5	5	5	5	5	5	5	5	5	5	5	5	5	5	5	5	5	5	5	5	5	5	5	5	5	5	5	4	4	3	5	5	4	5	5	5	4	3
5	5	5	5	5	5	1	5	5	5	5	5	5	5	5	5	5	5	5	5	5	5	5	5	5	5	5	5	5	5	5	5	5	5	5	5	5	1	1	5	1	1	5	5	4	5	5	5	1	1
5	5	5	5	5	5	5	5	5	5	5	5	5	5	5	5	5	5	5	5	5	5	5	5	5	5	5	5	5	5	5	5	5	5	5	5	5	1	5	5	1	5	5	5	5	5	5	5	5	1
5	5	5	5	5	5	5	5	5	5	5	5	5	5	5	5	5	5	5	5	5	5	5	5	5	5	5	5	5	5	5	3	5	5	5	5	5	3	5	5	1	1	5	5	5	5	3	5	5	5
5	5	5	4	3	5	4	4	5	5	5	2	4	5	5	5	1	4	3	2	1	1	1	3	5	5	5	5	5	5	4	1	2	5	5	5	3	1	1	4	1	1	3	5	1	3	2	5	1	1
5	5	5	5	5	5	5	5	5	5	5	5	5	5	5	5	5	5	5	5	5	5	5	5	5	5	5	5	5	5	5	5	5	5	5	5	5	3	5	5	3	3	5	5	5	5	5	5	5	5
[truncated: 110 more columns]
